# Supplementary material for: Functional divergence of the pigmentation gene melanocortin-1 receptor (MC1R) in six endemic Macaca species on Sulawesi Island
Source: Sci Rep. 2022 May 9;12:7593. doi: 10.1038/s41598-022-11681-z (PMC9085793; doi:10.1038/s41598-022-11681-z)
Supplement: Supplementary file 1 — Supplementary Tables. [file 41598_2022_11681_MOESM1_ESM.xlsx]

## Sheet: ST1
Table S1. Nucleotide sequence of MC1R in Sulawesi macaques, M. nemestrina, M. fascicularis, M. mulatta and P. hamadryas.
			1	2	3	4	5	6	7	8	9	10	11	12	13	14	15	16	17	18	19	20	21	22	23	24	25	26	27	28	29	30	31	32	33	34	35	36	37	38	39	40	41	42	43
Species	Sample ID	Name	5	15	30	42	65	107	108	112	118	135	168	204	288	309	310	315	320	333	342	363	375	399	458	465	471	485	493	524	543	556	558	576	580	595	663	747	800	813	853	877	911	916	924
M. tonkeana	201401	1T	C	A	G	G	C	T	A	A	A	T	C	C	C	C	A	A	C	C	G	T	C	C	A	C	G	G	A	G	C	G	G	C	G	A	T	T	G	C	G	A	A	C	G
M. tonkeana	201402	2T	.	.	.	.	.	.	.	.	.	.	.	.	.	.	.	.	.	.	.	.	.	.	.	.	.	.	.	.	.	.	.	.	.	.	.	.	.	.	.	.	.	.	.
M. tonkeana	201403	3T	.	.	.	.	.	.	.	.	.	.	.	.	.	.	.	.	.	.	.	.	.	.	.	.	.	.	.	.	.	.	.	.	.	.	.	.	.	.	.	.	.	.	.
M. tonkeana	201406	6T	.	.	.	.	.	.	.	.	.	.	.	.	.	.	.	.	.	.	.	.	.	.	.	.	.	.	.	.	.	.	.	.	.	.	.	.	.	.	.	.	.	.	.
M. tonkeana	201411	11T	.	.	.	.	.	.	.	.	.	.	.	.	.	.	.	.	.	.	.	.	.	.	.	.	.	.	.	.	.	.	.	.	.	.	.	.	.	.	.	.	.	.	.
M. tonkeana	201412	12T	.	.	.	.	.	.	.	.	.	.	.	.	.	.	.	.	.	.	.	.	.	.	.	.	.	.	.	.	.	.	.	.	.	.	.	.	.	.	.	.	.	.	.
M. tonkeana	201504	5-4T	.	.	.	.	.	.	.	.	.	.	.	.	.	.	.	.	.	.	.	.	.	.	.	.	.	.	.	.	.	.	.	.	.	.	.	.	.	.	.	.	.	.	.
M. tonkeana	201507	5-7T	.	.	.	.	.	.	.	.	.	.	.	.	.	.	.	.	.	.	.	.	.	.	.	.	.	.	.	.	.	.	.	.	.	.	.	.	.	.	.	.	.	.	.
M. tonkeana	201508	5-8T	.	.	.	.	.	.	.	.	.	.	.	.	.	.	.	.	.	.	.	.	.	.	.	.	.	.	.	.	.	.	.	.	.	.	.	.	.	.	.	.	.	.	.
M. tonkeana	201602	6-2T	.	.	.	.	.	.	.	.	.	.	.	.	.	.	.	.	.	.	.	.	.	.	.	.	.	.	.	.	.	.	.	.	.	.	.	.	.	.	.	.	.	.	.
M. tonkeana	201605	6-5T	.	.	.	.	.	.	.	.	.	.	.	.	.	.	.	.	.	.	.	.	.	.	.	.	.	.	.	.	.	.	.	.	.	.	.	.	.	.	.	.	.	.	.
M. hecki	201404	4H	.	.	.	.	.	.	.	.	.	.	.	.	.	.	G	.	.	.	.	.	.	.	.	.	.	.	.	.	.	.	.	.	.	.	A	.	A	.	.	G	.	.	.
M. hecki	201407	7H	.	.	.	.	.	.	.	.	.	.	.	.	.	.	G	.	.	.	.	.	.	.	.	.	.	.	.	.	.	.	.	.	.	.	W	.	A	.	.	G	.	.	.
M. hecki	201408	8H	.	.	.	.	.	.	.	.	.	.	.	.	.	.	G	R	.	.	.	.	.	.	.	.	.	.	.	.	.	.	.	.	.	.	.	.	A	.	.	G	.	.	.
M. hecki	201410	10H	.	.	.	.	.	.	.	.	.	.	.	.	.	.	G	.	.	.	.	.	.	.	.	.	.	.	.	.	.	.	.	.	.	.	W	.	A	.	.	G	.	.	.
M. hecki	201413	13H	.	.	.	.	.	.	.	.	.	.	.	.	.	.	G	R	.	.	.	.	.	.	.	.	.	.	.	.	.	.	.	.	.	.	.	.	A	.	.	G	.	.	.
M. hecki	201416	16H	.	.	.	.	.	.	.	.	.	.	.	.	.	.	G	.	.	.	.	.	.	.	.	.	.	.	.	.	.	.	.	.	.	.	W	.	A	.	.	G	.	.	.
M. hecki	201417	17H	.	.	.	.	.	.	.	.	.	.	.	.	.	.	G	G	.	.	.	.	.	.	.	.	.	.	.	.	.	.	.	.	.	.	A	.	A	.	.	G	.	.	.
M. hecki	201418	18H	.	.	.	.	.	.	.	.	.	.	.	.	.	.	G	.	.	.	.	.	.	.	.	.	.	.	.	.	.	.	.	.	.	.	.	.	A	.	.	G	.	.	.
M. hecki	201505	5-5H	.	.	.	.	.	.	.	.	.	.	.	.	.	.	G	.	.	.	.	.	.	.	.	.	.	.	.	.	.	.	.	.	.	.	W	.	A	.	.	G	.	.	.
M. hecki	201601	6-1H	.	.	.	.	.	.	.	.	.	.	.	.	.	.	G	R	.	.	.	.	.	.	.	.	.	.	.	.	.	.	.	.	.	.	W	.	A	.	.	G	.	.	.
M. nigrescens	201506	5-6NC	G	.	.	A	.	.	.	G	.	.	.	.	.	.	G	.	.	.	.	.	.	.	.	.	.	.	.	.	.	.	.	.	.	.	.	.	.	.	.	.	.	.	.
M. nigrescens	201802	8-2NC	G	.	.	A	.	.	.	G	.	.	.	.	.	.	G	.	.	.	.	.	.	.	.	.	.	.	.	.	.	.	.	.	.	.	.	Y	.	.	.	.	.	.	K
M. nigrescens	201804	8-4NC	G	.	.	A	.	.	.	G	.	.	.	.	.	.	G	.	.	.	.	.	.	.	.	.	.	.	.	.	.	.	.	.	.	.	.	Y	.	.	.	.	.	.	K
M. nigrescens	201805	8-5NC	G	.	.	A	.	.	.	G	.	.	.	.	.	Y	G	.	.	.	.	.	.	.	.	.	.	.	.	.	.	.	.	.	.	.	.	Y	.	.	.	.	.	.	K
M. nigrescens	201809	8-9NC	G	.	.	A	.	.	.	G	.	.	.	.	.	.	G	.	.	.	.	.	.	.	.	.	.	.	.	.	.	.	.	.	.	.	.	Y	.	.	.	.	.	.	K
M. nigrescens	201810	8-10NC	G	.	.	A	.	.	.	G	.	.	.	.	.	Y	G	.	.	.	.	.	.	.	.	.	.	.	.	.	.	.	.	.	.	.	.	Y	.	.	.	.	.	.	K
M. nigrescens	808nigrescens	808nigrescens	G	.	.	A	.	.	.	G	.	.	.	.	.	Y	G	.	.	.	.	.	.	.	.	.	.	.	.	.	.	.	.	.	.	.	.	Y	.	.	.	.	.	.	K
M. nigrescens	808nigrescens	808nigrescens	G	.	.	A	.	.	.	G	.	.	.	.	.	.	G	.	.	.	.	.	.	.	.	.	.	.	.	.	.	.	.	.	.	.	.	C	.	.	.	.	.	.	T
M. nigra	201702	7-2N	.	.	.	A	.	.	.	G	.	.	T	.	T	.	G	.	.	T	.	.	.	.	.	.	.	.	.	.	.	.	.	.	.	.	.	C	.	T	.	.	G	.	.
M. nigra	201703	7-3N	.	.	.	A	.	.	.	G	.	.	T	.	T	.	G	.	.	K	.	.	.	.	.	.	.	.	.	.	.	.	.	.	.	.	.	C	.	T	.	.	G	.	.
M. nigra	201704	7-4N	.	.	.	A	.	.	.	G	.	.	T	.	T	.	G	.	.	.	.	.	.	.	.	.	.	.	.	.	.	.	.	.	.	.	.	C	.	T	.	.	G	.	.
M. nigra	201708	7-8N	.	.	.	A	.	.	.	G	.	.	T	.	T	.	G	.	.	T	.	.	.	.	.	.	.	.	.	.	.	.	.	.	.	.	.	C	.	T	.	.	G	.	.
M. nigra	201709	7-9N	.	.	.	A	.	.	.	G	.	.	T	.	T	.	G	.	.	T	.	.	.	.	.	.	.	.	.	.	.	.	.	.	.	.	.	C	.	T	.	.	G	.	.
M. nigra	201710	7-10N	.	.	.	A	.	.	.	G	.	.	T	.	T	.	G	.	.	.	.	.	.	.	.	.	.	.	.	.	.	.	.	.	.	.	.	C	.	T	.	.	G	.	.
M. nigra	201711	7-11N	.	.	.	A	.	.	.	G	.	.	T	.	T	.	G	.	.	.	.	.	.	.	.	.	.	.	.	.	.	.	.	.	.	.	.	C	.	T	.	.	G	.	.
M. nigra	201712	7-12N	.	.	.	A	.	.	.	G	.	.	T	.	T	.	G	.	.	T	.	.	.	.	.	.	.	.	.	.	.	.	.	.	.	.	.	C	.	T	.	.	G	.	.
M. nigra	817nigra	817nigra	.	.	.	A	.	.	.	G	.	.	T	.	T	.	G	.	.	.	.	.	.	.	.	.	.	.	.	.	.	.	.	.	.	.	.	C	.	T	.	.	G	.	.
M. nigra	819nigra	819nigra	.	.	.	A	.	.	.	G	.	.	T	.	T	.	G	.	.	T	.	.	.	.	.	.	.	.	.	.	.	.	.	.	.	.	.	C	.	T	.	.	G	.	.
M. maurus	201901	9-1M	.	.	.	.	T	.	.	.	.	.	.	T	.	.	G	.	.	.	.	C	.	.	C	.	.	.	.	.	.	.	.	.	.	T	.	.	.	.	.	.	.	.	.
M. maurus	201903	9-3M	.	.	.	.	T	.	.	.	.	.	.	T	.	.	G	.	.	.	.	C	.	.	C	.	.	.	.	.	.	.	.	.	.	T	.	.	.	.	.	.	.	.	.
M. maurus	201904	9-4M	.	.	.	.	T	.	.	.	.	.	.	T	.	.	G	.	.	.	.	C	.	.	C	.	.	.	.	.	.	.	.	.	.	T	.	.	.	.	.	.	.	.	.
M. maurus	201906	9-6M	.	.	.	.	T	.	.	.	.	.	.	T	.	.	G	.	.	.	.	C	.	.	C	.	.	.	.	.	.	.	.	.	.	T	.	.	.	.	.	.	.	.	.
M. maurus	201907	9-7M	.	.	.	.	T	.	.	.	.	.	.	T	.	.	G	.	.	.	.	C	.	.	C	.	.	.	.	.	.	.	.	.	.	T	.	.	.	.	.	.	.	.	.
M. maurus	201913	9-13M	.	.	.	.	T	.	.	.	.	.	.	T	.	.	G	.	.	.	.	C	.	.	C	.	.	.	.	.	.	.	.	.	.	T	.	.	.	.	.	.	.	.	.
M. maurus	201916	9-16M	.	.	.	.	T	.	.	.	.	.	.	T	.	.	G	R	.	.	.	C	.	.	C	.	.	.	.	.	.	.	.	.	.	T	.	.	.	.	.	.	.	.	.
M. maurus	201917	9-17M	.	.	.	.	T	.	.	.	.	.	.	T	.	.	G	G	.	.	.	C	.	.	C	.	.	.	.	.	.	.	.	.	.	T	.	.	.	.	.	.	.	.	.
M. maurus	201918	9-18M	.	.	.	.	T	.	.	.	.	.	.	T	.	.	G	R	.	.	.	C	.	.	C	.	.	.	.	.	.	.	.	.	.	T	.	.	.	.	.	.	.	.	.
M. maurus	849maurus	849maurus	.	.	.	.	T	.	.	.	.	.	.	T	.	.	G	.	.	.	.	C	.	.	C	.	.	.	.	.	.	.	.	.	.	T	.	.	.	.	.	.	.	.	.
M. maurus	853maurus	853maurus	.	.	.	.	T	.	.	.	.	.	.	T	.	.	G	.	.	.	.	C	.	.	C	.	.	.	.	.	.	.	.	.	.	T	.	.	.	.	.	.	.	.	.
M. ocheata	201909	9-9-O	.	.	.	.	.	.	.	.	.	.	.	.	.	.	G	.	.	.	.	.	.	.	.	.	.	.	.	.	.	.	.	.	.	.	.	.	.	.	.	.	.	T	.
M. nemestrina	1-Mn	1-Mn-MC1R	.	.	.	.	.	.	.	R	.	.	.	.	.	Y	G	.	.	.	.	.	.	Y	.	.	.	.	.	.	.	.	.	.	.	.	.	.	.	.	A	.	.	.	.
M. nemestrina	2-Mn	2-Mn-MC1R	.	.	.	.	.	.	.	G	.	.	.	.	.	Y	G	.	.	.	.	.	.	Y	.	.	.	.	.	.	.	.	.	.	.	.	.	.	.	.	A	.	.	.	.
M. nemestrina	3-Mn	3-Mn-MC1R	.	.	.	.	.	.	.	R	.	.	.	.	.	.	G	.	.	.	.	.	.	.	.	.	.	.	.	.	.	.	.	.	.	.	.	.	.	.	A	.	.	.	.
M. nemestrina	4-Mn	4-Mn-MC1R	.	.	.	.	.	.	.	R	.	.	.	.	.	.	G	.	.	.	.	.	.	.	.	.	.	.	.	.	.	.	.	.	.	.	.	.	.	.	A	.	.	.	.
M. nemestrina	5-Mn	5-Mn-MC1R	.	.	.	.	.	.	.	G	.	.	.	.	.	T	G	.	.	.	.	.	.	Y	.	.	.	.	.	.	.	.	.	.	.	.	.	.	.	.	A	.	.	.	.
M. nemestrina	6-Mn	6-Mn-MC1R	.	.	.	.	.	.	.	R	.	.	.	.	.	T	G	.	.	.	.	.	.	T	.	.	.	.	.	.	.	.	.	.	.	.	.	.	.	.	A	.	.	.	.
M. nemestrina	7-Mn	7-Mn-MC1R	.	.	.	.	.	.	.	R	.	.	.	.	.	Y	G	.	.	.	.	.	.	Y	.	.	.	.	.	.	.	.	.	.	.	.	.	.	.	.	A	.	.	.	.
M. nemestrina	8-Mn	8-Mn-MC1R	.	.	.	.	.	.	.	.	.	.	.	.	.	T	G	.	.	.	.	.	.	T	.	.	.	.	.	.	.	.	.	.	.	.	.	.	.	.	A	.	.	.	.
M. nemestrina	9-Mn	9-Mn-MC1R	.	.	.	.	.	.	.	G	.	.	.	.	.	.	G	.	.	.	.	.	.	.	.	.	.	.	.	.	.	.	.	.	.	.	.	.	.	.	A	.	.	.	.
M. nemestrina	10-Mn	10-Mn-MC1R	.	.	.	.	.	.	.	G	.	.	.	.	.	Y	G	.	.	.	.	.	.	Y	.	.	.	.	.	.	.	.	.	.	.	.	.	.	.	.	A	.	.	.	.
M. fascicularis	1-Mf	1-Mf-MC1R	.	.	.	.	.	.	.	G	.	.	.	.	.	.	G	.	.	.	.	C	T	.	.	.	.	.	.	.	.	.	.	.	.	.	.	.	.	.	.	.	.	.	.
M. fascicularis	2-Mf	2-Mf-MC1R	.	.	.	.	.	.	.	G	.	.	.	.	.	Y	G	.	Y	.	.	C	Y	.	.	.	.	R	.	.	.	.	.	.	.	.	.	.	.	.	.	.	.	.	.
M. fascicularis	3-Mf	3-Mf-MC1R	.	.	.	.	.	.	.	G	.	.	.	.	.	Y	G	.	Y	.	.	C	Y	.	.	.	.	R	.	.	.	.	.	.	.	.	.	.	.	.	.	.	.	.	.
M. fascicularis	4-Mf	4-Mf-MC1R	.	.	.	.	.	.	.	G	.	.	.	.	.	.	G	.	.	.	.	C	T	.	.	.	.	.	.	.	.	.	.	.	.	.	.	.	.	.	.	.	.	.	.
M. fascicularis	5-Mf	5-Mf-MC1R	.	.	.	.	.	.	.	G	.	.	.	.	.	Y	G	.	Y	.	.	C	Y	.	.	.	.	R	.	.	.	.	.	.	.	.	.	.	.	.	.	.	.	.	.
M. fascicularis	6-Mf	6-Mf-MC1R	.	.	.	.	.	.	.	G	.	.	.	.	.	.	G	.	.	.	.	C	T	.	.	.	.	.	.	.	.	.	.	.	.	.	.	.	.	.	.	.	.	.	.
M. fascicularis	7-Mf	7-Mf-MC1R	.	.	.	.	.	.	.	G	.	.	.	.	.	Y	G	.	Y	.	.	C	Y	.	.	.	.	R	.	.	.	.	.	.	.	.	.	.	.	.	.	.	.	.	.
M. mulatta	Mm1816	Mm1816	.	.	.	.	.	G	.	G	.	.	.	.	.	.	G	.	T	.	.	C	.	.	.	.	.	.	.	.	.	A	.	.	.	.	.	.	.	.	.	.	.	.	.
P. hamadryas	AY205105.1	AY205105.1 Papio hamadryas	.	C	C	.	.	.	G	G	G	C	T	.	.	.	G	.	.	.	A	C	.	.	.	T	A	.	G	T	T	.	A	T	A	.	.	.	.	.	.	.	.	.	.

## Sheet: ST2
Table S2. SIFT and PROVEN prediction of functional effect of single amino acid substitutions in Sulawesi macaques.
VARIATION ROW_NO.	INPUT	PROTEIN_ID	POSITION	RESIDUE_REF	RESIDUE_ALT	PROVEAN PREDICTION SCORE	PREDICTION (cutoff=-2.5)	#SEQ	#CLUSTER	SIFT PREDICTION SCORE	PREDICTION (cutoff=0.05)	MEDIAN_INFO	#SEQ	SPECIES
1	NP_002377.4 2 P R	reference AA not matched												M. nigrescens
2	NP_002377.4 22 P L	NP_002377.4	22	P	L	-1.09	Neutral	1287	30	0.323	Tolerated	3.88	346	M. maurus
3	NP_002377.4 38 V M	NP_002377.4	38	V	M	-0.76	Neutral	1287	30	0.015	Damaging	3.88	361	Southern branch
4	NP_002377.4 104 G S	NP_002377.4	104	G	S	-3.41	Deleterious	1287	30	0.036	Damaging	3.89	367	M. tonkeana
5	NP_002377.4 153 H P	NP_002377.4	153	H	P	-9.35	Deleterious	1287	30	0.003	Damaging	3.89	378	M. maurus
6	NP_002377.4 199 M L	NP_002377.4	199	M	L	-2.34	Neutral	1287	30	0.055	Tolerated	3.89	378	M. maurus
7	NP_002377.4 267 C Y	NP_002377.4	267	C	Y	-10.04	Deleterious	1287	30	0.004	Damaging	3.89	378	M. hecki
8	NP_002377.4 293 I V	NP_002377.4	293	I	V	-0.5	Neutral	1287	30	1	Tolerated	3.88	373	M. hecki
9	NP_002377.4 304 E G	NP_002377.4	304	E	G	-5.26	Deleterious	1287	30	0.007	Damaging	3.89	361	M. nigra
10	NP_002377.4 306 R C	NP_002377.4	306	R	C	-5.86	Deleterious	1287	30	0.039	Damaging	3.89	358	M. ocheata

## Sheet: ST3
Table S3. Parameters of site-specific model by using PAML package.
Model	Np	Estimates of parameters	InL	Model comparison	2∆InL	P value	Positively selected sites
M0	15		-1471.8	M3 vs M0	2.44842	0.6539
M3	19		-1470.58
M1	16		-1471.74	M2 vs M1	0.756984	0.6851	38V
M2	18		-1471.36
M7	16	p = 0.04702, q = 0.00500	-1471.75	M8 vs M7	0.772502	0.6796
M8	18	p0 = 0.66183, p = 0.00500, q = 1.78758(p1 = 0.33817) w = 2.85945	-1471.36				2P,22P,36R,38V,104G,107V,153H,186T,199M,267C,285A,293I,304E,306R

## Sheet: ST4
Table S4. Pairwise comparisons of MC1R basal activity of Sulawesi macaques and M. nemestrina.
Pairwise comparisons using t tests with pooled SD
Species	M.nemestrina	M.maurus	M.nigrescens	M.hecki	M.ocheata	M.nigra
M.maurus	0.55042	-	-	-	-	-
M.nigrescens	0.01773	0.06012	-	-	-	-
M.hecki	0.00027	0.0008	0.05582	-	-	-
M.ocheata	3.9e-05	7.8e-05	0.00663	0.48359	-	-
M.nigra	0.00012	0.00027	0.01207	0.42913	0.75961	-
M.tonkeana	3.9e-05	4.4e-05	0.00195	0.18412	0.48359	0.72566
P value adjustment method: BH

## Sheet: ST5
Table S5. Nucleotide diversity and T﻿ajima's D and Fu and Li's D tests of MC1R in Sulawesi macaques, M. nemestrina and M. fascicularis.
Species	N	Number of variable sites (S)	Number of haplotypes, h	Nucleotide diversity, Pi	Haplotype diversity,Hd	Tajima's D	P-value for Tajima	Fu and Li's D*	P-value Fu and Li's D*	Fu and Li's F*	P-value Fu and Li's F*
M. tonkeana	11	0	1	0	0
M. hecki	10	2	3	0.00061	0.42632	0.08514	>0.10	0.86615	>0.10	0.75207	>0.10
M. maurus	11	2	3	0.00059	0.55844	0.04046	>0.10	0.85062	>0.10	0.72358	>0.10
M. nigrescens	8	5	4	0.00174	0.69167	0.33135	>0.10	0.45883	>0.10	0.48654	>0.10
M. nigra	10	2	3	0.0004	0.27895	-1.47395	>0.10	-1.25499	>0.10	-1.51212	>0.10
M. nemestrina	10	6	8	0.0021	0.85263	0.59177	>0.10	0.54727	>0.10	0.64653	>0.10
M. fascicularis	7	5	3	0.00199	0.53846	0.72413	>0.10	0.5052	>0.10	0.64178	>0.10
